# Supplementary material for: Adherence to the Mediterranean Diet in Children and Adolescents and Association with Multiple Outcomes: An Umbrella Review
Source: Healthcare (Basel). 2024 Feb 9;12(4):449. doi: 10.3390/healthcare12040449 (PMC10887852; doi:10.3390/healthcare12040449)
Supplement: Supplementary file 1 [file healthcare-12-00449-s001.zip]

Archive with 1 entries (1 files):
- healthcare-2796269-supplementary.pdf
